# Supplementary material for: Water Shortage Strongly Alters Formation of Calcium Oxalate Druse Crystals and Leaf Traits in Fagopyrum esculentum
Source: Plants (Basel). 2020 Jul 20;9(7):917. doi: 10.3390/plants9070917 (PMC7411882; doi:10.3390/plants9070917)
Supplement: Supplementary file 1 [file plants-09-00917-s001.zip]

Archive with 4 entries (3 files):
- plants-855643-supplementary/
- plants-855643-supplementary/Supplement_1.docx
- plants-855643-supplementary/Supplement_2.docx
- plants-855643-supplementary/Supplement_3.docx
